# Supplementary material for: Dual-Target Mycobacterium tuberculosis Inhibition: Insights into the Molecular Mechanism of Antifolate Drugs
Source: Int J Mol Sci. 2023 Sep 13;24(18):14021. doi: 10.3390/ijms241814021 (PMC10530724; doi:10.3390/ijms241814021)
Supplement: Supplementary file 1 [file ijms-24-14021-s001.zip]

Archive with 1 entries (1 files):
- ijms-2524908-supplementary.pdf
